# Supplementary material for: Cyclin‐dependent kinase 12 deficiency reprogrammes cellular metabolism to alleviate ferroptosis potential and promote the progression of castration‐resistant prostate cancer
Source: Clin Transl Med. 2024 May 12;14(5):e1678. doi: 10.1002/ctm2.1678 (PMC11089090; doi:10.1002/ctm2.1678)
Supplement: Supplementary file 2 — Supporting Information [file CTM2-14-e1678-s001.xlsx]

## Sheet: figure 1A
cancer type	CDK12 mutation ratio
UCEC	0.07156
BLCA	0.07056
COAD	0.0665
CESC	0.05842
SKCM	0.05128
STAD	0.05011
OV	0.04136
LUAD	0.03482
PEAD	0.03334
LUSC	0.02887
CHOL	0.02778
DLBC	0.02703
ESCA	0.02703
PRAD	0.01807
KIRC	0.01622
HNSC	0.01388
SARC	0.01255
GBM	0.0125
BRCA	0.01193
LGG	0.00952
TGCT	0.00746
KIRP	0.00709
PAAD	0.00562
LIHC	0.00548
THCA	0.002

## Sheet: Figure 1B
	-1/-2	0	1/2
< 7 (n=45)	0	97.8	2.2
= 7 (n=245)	5.3	93.5	1.2
> 7 (n=202)	13.3	82.7	4

## Sheet: Figure 1C
Normal (n=19)	Primary (n=65)	Metastatic (n=25)
101.6	135.8	137.9
73.7	104	25.1
56.1	87.4	94.2
130.4	85.4	270.1
112.6	215.8	45.6
134.6	153.4	162.5
348.1	160.4	153.2
189	160	30.1
98.6	67.6	97.2
138.3	43.4	34.3
125.5	126.6	32.1
113.1	111.6	92.8
138.3	69.9	122.4
105.3	105.3	32.6
107.2	145.3	123.5
126.9	140.2	127.5
167.4	129.8	57.6
43.9	95.3	36
137.9	93.7	34.2
	198.8	98.2
	58.2	78
	141.2	129.8
	110.9	69.3
	116.7	76.9
	133.9	81.3
	167.4
	110.1
	126.3
	158.9
	39.9
	155.8
	184.5
	137.5
	253.5
	57.9
	103.3
	170.4
	89.3
	110.4
	52.7
	113.2
	132.7
	118.6
	36.9
	152.2
	168.7
	67.8
	158.8
	139.1
	169.7
	114.3
	124.7
	146.8
	51.6
	170.9
	96.1
	56.5
	67.4
	109
	222.6
	99.2
	66.6
	173.1
	149.1
	85.5

## Sheet: Figure 1D
	SU2C-PCF, 2019	China(JNCCN, 2021)	China(Cancer letters, 2022)
CDK12	4.7	15.4	27.2
BRCA2	13.3	13	15.8
ATM	7.3	7.5	10.5
BRCA1	0.7	3.4
MSH2	2	1.7
MLH1	0.7	1

## Sheet: Figure 1E
<7	3+4	4+3	8	9-10
7	5	11	21	73

## Sheet: Figure 1F
Missense	Truncating	Inframe	Splice	Fusion
168	449	17	38	23

## Sheet: figure 1G
CDK12wt	CDK12mut
3.45879	4.32349
2.59409	3.45879
3.45879	3.45879
0.864698	3.45879
2.59409	3.45879
0.864698	4.32349
2.59409	3.45879
24.2115	3.45879
3.45879	0.864698
0.864698	2.59409
1.7294	3.45879
0.864698	179.857
0.864698	466.937
1.7294	0.864698
4.32349	12.9705
0.864698	1.7294
4.32349	2.59409
6.05289	76.0934
1.7294	3.45879
1.7294	6.91758
2.59409	2.59409
3.45879	6.91758
0.864698	1.7294
0	1.7294
0	9.51168
6.91758	1.7294
3.45879	4.32349
1.7294	0
2.59409	0.864698
1.7294	2.59409
0.864698	2.59409
3.45879	0.864698
2.59409	3.45879
2.59409	44.0996
2.59409	4.32349
0.864698	52.7466
3.45879	3.45879
3.45879	3.45879
2.59409	0.97872
3.45879	3.91488
3.45879	2.93616
1.7294	1.95744
2.59409	2.93616
1.7294	5.87232
2.59409	3.91488
0.864698	2.93616
4.32349	12.7234
2.59409	0.97872
0.864698	3.91488
1.7294	4.8936
5.18819	2.93616
5.18819	4.8936
0	63.123
4.32349	4.43662
2.59409	4.32349
4.32349	6.05289
0.864698	0.864698
1.7294	1.7294
3.45879	4.32349
1.7294	5.18819
0.864698	4.32349
2.59409	2.59409
0.864698	1.7294
5.18819	6.05289
3.45879	5.18819
1.7294	9.51168
4.32349	2.59409
0.864698	3.45879
4.32349	3.45879
0.864698	5.18819
0	1.7294
0.864698	2.59409
4.32349	2.59409
5.18819	5.18819
28.535	5.18819
5.18819	3.45879
2.59409	0.864698
0	17.294
2.59409	1.7294
1.7294	2.59409
1.7294	1.7294
5.18819	3.45879
3.45879	64.8524
1.7294	1.7294
2.59409	2.59409
6.05289	1.7294
2.59409	0
1.7294	3.45879
5.18819	6.05289
5.18819	3.45879
3.45879	4.32349
6.05289	93.3874
2.59409	1.7294
3.45879	3.45879
6.91758	0.864698
2.59409	2.59409
4.32349	3.45879
3.45879	2.59409
1.7294	2.59409
2.59409	4.32349
3.45879	3.45879
5.18819	2.59409
1.7294	4.32349
4.8936	3.45879
1.95744	0
1.7294	6.85104
7.82976	1.95744
0	4.32349
0.97872	4.8936
5.87232	3.91488
0.97872	5.87232
0.97872	4.8936
0.97872	6.85104
0.97872	2.93616
0.97872	4.8936
0.97872	3.91488
2.93616	4.8936
1.95744	41.1062
7.82976	0.97872
4.8936	4.8936
3.91488	6.85104
5.87232	1.95744
1.95744	1.95744
2.93616	3.32747
4.8936	3.32747
0.97872	1.10916
3.91488	3.32747
2.93616	2.21831
0.97872	1.10916
5.87232	32.1655
0.97872
4.8936
2.93616
1.95744
3.91488
1.95744
1.95744
0.97872
0.97872
3.91488
0.97872
0.97872
2.93616
11.7446
0
1.95744
1.95744
4.8936
2.93616
4.43662
2.21831
8.87324
0
1.10916
3.32747
3.32747
2.93616
1.10916
1.10916
3.32747
5.54578
1.10916
1.10916
1.10916
5.18819
2.21831
2.59409
1.7294
2.59409
1.7294
5.18819
1.7294
1.7294
3.45879
2.59409
0.864698
0.864698
5.18819
3.45879
1.7294
2.59409
1.7294
0.864698
0.864698
34.5879
0.864698
6.91758
3.45879
3.45879
5.18819
1.7294
4.32349
0.864698
0
2.59409
5.18819
2.59409
2.59409
0.864698
1.7294
4.32349
0
5.18819
2.59409
1.7294
0.864698
1.7294
0.864698
0.864698
59.6642
0
5.18819
1.7294
2.59409
0
0.864698
0
3.45879
2.59409
5.18819
4.32349
0
4.32349
0.864698
4.32349
0.864698
0.864698
2.59409
6.05289
68.3111
6.05289
2.59409
0.864698
2.59409
1.7294
1.7294
0.864698
2.59409
0.864698
0.864698
1.7294
1.7294
2.59409
44.9643
0
4.32349
2.59409
3.45879
1.7294
3.45879
2.59409
0.864698
3.45879
28.535
3.45879
1.7294
3.45879
4.32349
3.45879
2.59409
1.7294
0.864698
1.7294
0.864698
1.7294
0
3.45879
2.59409
1.7294
0.864698
1.7294
3.45879
1.7294
0
2.59409
0.864698
0
1.7294
2.59409
0.864698
1.7294
0.864698
1.7294
1.7294
0.864698
0.864698
0.864698
2.59409
2.59409
4.32349
6.05289
1.7294
0
1.7294
1.7294
0
6.05289
0
0
1.95744
2.93616
0.97872
0
0.97872
3.91488
0.97872
2.93616
1.95744
1.95744
0.97872
2.93616
0.97872
1.95744
1.95744
0
4.8936
2.93616
0.97872
2.93616
0
0
2.93616
0
0.97872
0
0.97872
0
1.95744
0.97872
0
2.93616
0.97872
0.97872
1.95744
2.93616
0.97872
0.97872
5.87232
0.97872
2.93616
3.91488
4.8936
0
2.93616
0
4.43662
4.43662
3.32747
3.32747
2.21831
4.43662
1.10916
2.21831
0
2.21831
3.32747
0
3.32747
2.21831
0
3.45879
2.59409
1.7294
68.3111
6.05289
3.45879
1.7294
0.864698
1.7294
0.864698
4.32349
1.7294
6.05289
0
3.45879
6.05289
0
2.59409
0.864698
3.45879
3.45879
4.32349
0.864698
3.45879
5.18819
1.7294
4.32349
0.864698
0.864698
5.18819
0.864698
0.864698
0
2.59409
4.32349
5.18819
0
22.4822
4.32349
3.45879
6.05289
0
41.5055
5.18819
7.78228
2.59409
4.32349
4.32349
2.59409
3.45879
2.59409
3.45879
4.32349
0
2.59409
6.05289
0.864698
1.7294
2.59409
1.7294
1.7294
4.32349
0.864698
0.864698
0.864698
4.32349
3.45879
5.18819
2.59409
4.32349
1.7294
4.32349
3.45879
4.32349
4.32349
4.32349
6.05289
2.59409
4.32349
6.91758
3.45879
0
0
0
0.864698
2.59409
4.32349
57.9348
3.45879
4.32349
3.45879
2.59409
0
0.864698
5.18819
0.864698
0.864698
1.7294
1.7294
2.59409
3.45879
4.32349
1.7294
4.32349
2.59409
5.18819
4.32349
1.7294
3.45879
2.59409
1.7294
1.7294
55.3407
2.59409
2.59409
4.32349
4.32349
0.864698
0.864698
1.7294
0.864698
0.864698
1.7294
0.864698
1.7294
2.59409
5.18819
73.4993
1.7294
3.45879
0.864698
1.7294
1.7294
2.59409
8.64698
2.59409
2.59409
3.45879
2.59409
5.18819
4.32349
1.7294
0.864698
23.3468
1.7294
38.9114
1.7294
7.78228
0.864698
3.45879
0
7.78228
4.32349
0.864698
65.7171
3.45879
1.7294
3.45879
4.32349
4.32349
0.864698
2.59409
6.05289
2.59409
51.0172
6.91758
1.7294
1.7294
2.59409
6.05289
1.7294
2.59409
4.32349
3.45879
4.32349
0
2.59409
2.59409
3.45879
2.59409
6.05289
3.45879
3.45879
3.45879
2.59409
14.6999
1.7294
0.864698
1.7294
0
0
1.7294
4.32349
0.864698
1.7294
3.45879
6.91758
3.45879
3.45879
28.535
1.7294
5.18819
2.59409
5.18819
2.59409
1.7294
3.45879
0.864698
3.45879
1.7294
0.864698
1.7294
2.59409
4.32349
4.32349
1.7294
1.7294
2.59409
3.45879
3.45879
11.2411
0.864698
5.18819
4.32349
4.32349
0
5.18819
2.59409
5.18819
0.864698
10.3764
6.05289
2.59409
5.18819
2.59409
5.18819
3.45879
4.8936
2.59409
0.864698
6.05289
6.05289
7.78228
6.05289
0.864698
0.864698
6.91758
3.45879
1.7294
6.05289
4.32349
4.32349
2.59409
1.7294
0
0
1.7294
4.32349
0
3.45879
5.18819
2.59409
3.91488
3.91488
0.97872
2.93616
5.87232
0.97872
2.93616
43.0637
2.93616
1.95744
2.93616
4.8936
0
3.91488
0
0.97872
1.95744
0
2.93616
5.87232
0
0.97872
1.95744
2.93616
4.8936
1.95744
0.97872
2.93616
1.95744
0.97872
3.91488
3.91488
23.4893
0
4.8936
1.95744
0.97872
0.864698
3.91488
2.93616
0.97872
1.95744
2.93616
0.97872
2.59409
3.91488
1.95744
3.91488
0.97872
0
0.97872
3.91488
2.93616
0
3.91488
0.97872
2.93616
0.97872
1.95744
1.95744
1.95744
0
0.97872
1.95744
4.8936
1.95744
6.85104
8.80848
1.95744
2.93616
3.91488
2.93616
1.95744
2.93616
9.7872
0.97872
0
5.87232
2.93616
1.95744
6.85104
4.8936
0.97872
1.95744
0.97872
3.32747
4.43662
2.93616
1.95744
1.95744
1.95744
28.3829
0
2.93616
2.93616
2.93616
1.95744
2.93616
4.8936
5.54578
2.21831
1.10916
4.43662
3.32747
49.912
2.21831
5.54578
3.32747
6.65493
3.32747
1.10916
4.43662
0
2.21831
3.32747
4.43662
39.9296
5.54578
2.21831
6.65493
4.43662
2.21831
3.32747
0
2.21831
6.65493
6.65493
1.10916
2.59409
4.8936
1.7294
0.864698
1.7294
18.1587
1.7294
0.864698
1.7294
0.864698
3.45879
2.59409
2.59409
2.59409
1.7294
0.864698
1.7294
0.864698
2.59409
1.7294
2.59409
0.864698
0
4.32349
4.32349
3.45879
3.45879
4.32349
0.864698
1.7294
0.864698
3.45879
4.32349
0.864698
2.59409
3.45879
1.7294
1.7294
1.7294
0.864698
0.864698
0
166.022
1.7294
0.864698
25.9409
2.59409
0.864698
2.59409
2.59409
32.8585
0
0.864698
7.78228
2.59409
1.7294
3.45879
5.18819
0.864698
3.45879
3.45879
2.59409
2.59409
4.32349
1.7294
4.32349
0.864698
0
0
0.864698
0.864698
0.864698
4.32349
4.32349
0.864698
4.32349
2.59409
0.864698
0
0
0.864698
1.7294
1.7294
1.7294
0.864698
1.7294
0.864698
9.51168
0
1.7294
5.18819
3.45879
75.2287
3.45879
1.7294
0
1.7294
3.45879
2.59409
0.864698
0.864698
1.7294
3.45879
3.45879
4.32349
2.59409
0
2.59409
1.7294
0.864698
1.7294
0.864698
3.45879
1.7294
3.45879
0
3.45879
10.3764
3.45879
2.59409
1.7294
1.7294
26.8056
1.7294
0.864698
2.59409
0.864698
3.45879
3.45879
66.5818
30.2644
5.18819
0
4.32349
3.45879
4.32349
1.7294
0
3.45879
0.864698
1.7294
0.864698
5.18819
2.59409
2.59409
2.59409
1.7294
2.59409
3.45879
2.59409
0
6.05289
1.7294
3.45879
1.7294
1.7294
0.864698
1.7294
0.864698
2.59409
0.864698
2.59409
0.864698
2.59409
1.7294
2.59409
1.7294
2.59409
1.7294
0.864698
0.864698
0
2.59409
6.05289
0
0.864698
2.59409
1.7294
4.32349
0.864698
4.32349
0.864698
0.864698
0
2.93616
0.97872
0
1.95744
2.93616
1.95744
3.91488
1.95744
1.95744
0
6.85104
0
0.97872
0.97872
0.97872
0.97872
3.45879
1.95744
1.95744
0.97872
1.95744
0.97872
0.97872
6.85104
5.87232
1.95744
1.95744
1.95744
0.97872
1.95744
2.93616
4.8936
1.95744
3.91488
1.95744
4.8936
1.95744
0
1.95744
8.80848
0.97872
2.93616
0
0.97872
0.864698
1.95744
1.95744
5.87232
3.91488
0.97872
1.95744
2.93616
5.87232
0
0.97872
0
1.95744
0
0.97872
0
0
2.93616
0.97872
2.21831
0
1.10916
5.54578
3.32747
3.32747
3.32747
1.10916
1.10916
1.10916
5.54578
1.10916
1.10916
1.10916
0
0
2.59409
2.59409
19.8881
0.864698
1.7294
2.59409
3.45879
2.59409
6.05289
2.59409
4.32349
4.32349
34.5879
2.59409
4.32349
2.59409
1.7294
3.45879
3.45879
2.59409
6.91758
3.45879
1.7294
6.05289
3.45879
4.8936
2.59409
3.45879
1.7294
3.45879
0.97872
3.91488
6.85104
44.0424
4.8936
2.93616
5.87232
1.95744
2.93616
3.91488
2.93616
5.87232
1.10916
6.65493
6.65493
0.864698
1.7294
1.7294
0.864698
1.7294
3.45879
0.864698
3.45879
2.59409
0.864698
0.864698
2.59409
1.7294
0
0
0.864698
0.864698
0.864698
3.45879
0.864698
1.7294
2.59409
2.59409
2.59409
0.864698
1.7294
0
3.45879
0
0.864698
49.2878
2.59409
1.7294
1.7294
4.32349
0
0.864698
1.7294
0
0
4.32349
0
4.32349
0.864698
0.864698
2.59409
5.18819
2.59409
3.45879
0
2.59409
4.32349
2.59409
2.59409
1.7294
0.864698
1.7294
1.7294
1.7294
6.05289
0.864698
1.7294
0.864698
1.7294
0.864698
0.864698
0
3.45879
2.59409
3.45879
0
1.7294
2.59409
0.864698
1.7294
1.7294
0.864698
0
0.864698
1.7294
1.7294
2.59409
3.45879
0
2.93616
0.97872
3.91488
1.95744
0.97872
2.93616
0
0
1.95744
1.95744
3.91488
2.93616
0
0
1.95744
21.5318
1.95744
0
0
1.95744
0
0
4.8936
0.97872
0
2.93616
6.85104
0.97872
1.95744
1.95744
1.10916
3.32747
7.76409
2.21831
2.21831
1.7294
5.18819
1.7294
2.59409
1.7294
1.7294
1.7294
1.7294
1.7294
2.59409
0
0
2.59409
0.864698
5.18819
1.7294
7.78228
0
2.59409
6.91758
6.05289
3.45879
0
2.59409
2.59409
4.32349
0
0.864698
2.59409
3.45879
2.59409
2.59409
4.32349
1.7294
0.864698
1.7294
1.7294
3.45879
6.91758
1.7294
0.864698
6.05289
4.32349
1.7294
1.7294
4.32349
1.7294
2.59409
4.32349
3.45879
2.59409
4.8936
0.97872
5.87232
4.8936
4.32349
0.97872
5.87232
2.93616
3.91488
5.87232
4.8936
1.95744
2.93616
0.97872
2.93616
1.95744
3.91488
1.95744
3.91488
0
0.97872
4.8936
0.97872
2.21831
1.95744
1.95744
3.45879
0
6.65493
2.21831
2.59409
1.7294
2.59409
1.95744
0.864698
0
0.864698
0.864698
0
3.45879
3.45879
1.7294
0.864698
0.864698
3.45879
0
1.7294
0
1.7294
0.864698
5.18819
0.864698
1.7294
1.7294
0
0.864698
0.864698
0.864698
3.45879
1.7294
0
1.7294
0
0
0
2.59409
4.32349
3.45879
2.59409
0
0.864698
2.59409
0.864698
2.59409
1.7294
2.59409
2.59409
1.7294
2.59409
2.59409
1.7294
0.864698
0
0.864698
0
0
0.864698
0.864698
1.7294
2.59409
0
3.45879
1.7294
1.7294
2.59409
0
0.864698
0.864698
2.59409
0
2.59409
1.7294
2.59409
0.864698
3.45879
2.59409
4.32349
1.7294
4.32349
1.7294
0.864698
1.7294
2.59409
2.59409
4.32349
2.59409
1.7294
2.59409
0
0.864698
1.7294
1.7294
1.7294
0.864698
1.7294
0
0
0.864698
0.864698
32.8585
2.59409
0.864698
0
0.864698
0.864698
0.864698
2.59409
1.7294
0.864698
2.59409
0.864698
3.45879
0.864698
0.864698
0.864698
0
0.864698
0
0
0.864698
0
1.7294
1.7294
0.864698
0.864698
1.7294
1.95744
0.97872
2.59409
0.864698
1.7294
0.864698
0
0
4.32349
0
0.864698
0
0.864698
0.864698
1.7294
4.32349
1.7294
1.7294
0.97872
2.93616
1.95744
2.93616
1.95744
0
1.95744
0
0.97872
0
0.97872
3.91488
0.97872
0
3.91488
0
4.8936
0.97872
0.97872
0.97872
0.97872
0
1.95744
1.95744
0
0.97872
0
0.97872
0.97872
0
2.93616
3.91488
2.93616
0
0
4.8936
0
0.97872
0.97872
3.91488
3.91488
0
0
2.21831
2.21831
3.32747
1.10916
3.32747
0
3.32747
2.21831
0
0
1.10916
0
1.10916
3.32747
3.45879
0.864698
1.7294
3.45879
0.864698
0.864698
0.864698
1.7294
2.59409
0.864698
3.45879
0
0
1.7294
4.32349
4.32349
0
3.45879
1.7294
0.864698
3.45879
0.864698
0.864698
3.45879
0.864698
6.05289
0.864698
3.45879
3.45879
2.59409
0.864698
3.45879
3.45879
0.864698
2.59409
1.7294
2.59409
5.18819
0
1.7294
2.59409
4.32349
1.7294
3.45879
1.7294
3.45879
1.7294
2.59409
0.864698
1.7294
0.864698
0.864698
0
1.7294
4.32349
0.864698
3.45879
0.864698
4.32349
6.05289
0.864698
0.864698
6.05289
4.32349
4.32349
0.864698
13.8352
4.32349
25.9409
5.18819
5.87232
0.97872
0
2.93616
5.87232
4.8936
1.95744
0.97872
4.8936
5.87232
3.91488
18.5957
2.93616
1.95744
0.97872
0.97872
1.95744
0
1.95744
5.87232
0.97872
0
1.95744
4.8936
2.93616
6.85104
2.93616
2.93616
1.95744
1.95744
1.95744
3.91488
2.93616
1.95744
1.95744
2.93616
3.91488
4.8936
1.95744
0.97872
3.91488
1.95744
0
1.7294
3.32747
0
7.76409
1.10916
17.7465
0
1.95744
4.8936
3.91488
0
0
0
3.45879
4.32349
3.45879
0.864698
0
1.7294
0
3.45879
2.59409
0.864698
1.7294
0
0
1.7294
0
1.7294
0
0
1.7294
4.32349
1.7294
0
1.7294
2.59409
3.45879
2.59409
1.7294
2.59409
5.18819
24.2115
2.59409
1.7294
1.7294
1.7294
0
0.864698
0
0.864698
3.45879
1.7294
0
0.864698
1.7294
0.864698
3.45879
2.59409
0.864698
5.18819
4.32349
0.864698
1.7294
0.864698
3.45879
0.864698
6.05289
2.59409
1.7294
2.59409
2.59409
0.864698
0.864698
0
3.45879
0
0
0.864698
3.45879
3.45879
0
2.59409
1.7294
2.59409
2.59409
39.7761
2.59409
0
2.59409
0
0.864698
2.59409
1.7294
1.7294
0.864698
1.7294
0.864698
0
4.32349
1.7294
1.7294
0.864698
3.45879
0
3.45879
1.7294
1.7294
0
2.59409
1.7294
2.59409
2.59409
1.7294
1.7294
1.7294
3.45879
0.864698
0
2.59409
0
0
4.32349
2.59409
2.59409
2.93616
1.95744
0.864698
1.7294
2.59409
0.864698
1.7294
1.7294
9.51168
0
2.59409
1.7294
0.864698
0.864698
1.7294
0.864698
1.95744
1.95744
1.95744
2.93616
9.7872
9.7872
0.97872
2.59409
0.97872
0
0
0.97872
4.8936
2.93616
0.97872
0
0
3.91488
0.97872
0
0
0.97872
1.95744
2.93616
1.95744
0
1.95744
1.95744
4.8936
2.59409
2.93616
3.91488
0.97872
0
0.97872
0
1.95744
2.93616
2.93616
0
1.95744
9.7872
3.91488
0.97872
3.91488
3.91488
2.93616
2.93616
4.8936
1.95744
0
1.95744
2.21831
1.10916
3.32747
0
1.10916
3.32747
0
2.21831
1.10916
2.21831
1.10916
4.43662
0
3.32747
0
2.21831
3.32747
1.10916
1.10916
1.7294
2.59409
3.45879
1.7294
1.7294
3.45879
2.59409
2.59409
2.59409
0.864698
3.45879
1.7294
1.7294
2.59409
4.32349
22.4822
2.59409
1.7294
0
6.05289
1.7294
4.32349
1.7294
4.32349
4.32349
2.59409
2.59409
4.32349
0
4.32349
6.05289
0.864698
1.7294
4.32349
4.32349
0.864698
1.7294
4.32349
1.7294
2.59409
19.8881
4.32349
0.864698
2.59409
0
2.59409
0.864698
4.32349
2.59409
5.18819
2.59409
0.864698
0
1.7294
56.2054
0.864698
1.7294
1.7294
2.59409
2.59409
3.45879
3.45879
3.45879
2.59409
1.7294
2.59409
5.18819
0.864698
1.7294
3.45879
5.18819
1.7294
4.32349
1.7294
0.864698
1.7294
35.4526
0.864698
1.7294
4.32349
0.864698
3.45879
4.8936
0
0
4.8936
3.91488
1.95744
2.93616
4.8936
3.91488
0.97872
1.95744
25.4467
0.97872
0
1.95744
2.93616
1.95744
3.91488
3.45879
0.97872
5.87232
1.95744
4.8936
4.8936
1.95744
3.91488
2.93616
8.87324
13.3099
6.65493
1.10916
0
3.32747
2.59409
3.91488
2.59409
0.864698
5.18819
0.864698
3.45879
4.32349
1.7294
2.59409
0.864698
1.7294
1.7294
0
1.7294
6.05289
3.45879
2.59409
0.864698
0
4.32349
2.59409
5.18819
1.7294
0
4.32349
1.7294
1.7294
1.7294
0
2.59409
0.864698
1.7294
1.7294
1.95744
0.97872
45.0211
0.97872
0.97872
28.838

## Sheet: Figure 1H
TOPARP-B	TRITON2	Dong et al. 2021
48.98	81.25	50
0	6.7	20

## Sheet: Figure 1I
	Olaparib	Carboplatin	Cabazitaxel	Docetaxel	Enzalutamide	Abiraterone
No CDK12m	33.3	60	30.8	53.1	39.3	61.5
CDK12m	0	37.5	14.3	33.3	38.7	46.9

## Sheet: metabolome
Metabolite	Chemical Formaula	HMDB	VEC1	VEC2	VEC3	VEC4	KO1	KO2	KO3	KO4
Hypotaurine	C2H7NO2S	HMDB0000965	893455	923108	1.06969e+06	891903	1.5646e+06	1.50314e+06	1.21619e+06	1.30251e+06
Taurine	C2H7NO3S	HMDB0000251	1.64048e+08	1.48155e+08	1.69958e+08	1.42824e+08	2.33778e+08	2.16156e+08	2.29719e+08	2.13094e+08
Glycerol 3-phosphate	C3H9O6P	HMDB0000126	7.94005e+06	5.4107e+06	8.33686e+06	6.37014e+06	3.96836e+06	4.13955e+06	4.17532e+06	4.56566e+06
O-Phospho-L-serine	C3H8NO6P	HMDB0001721	503129	426124	416444	511115	2.13365e+06	2.24277e+06	1.99336e+06	1.88786e+06
L-erythrulose	C4H8O4	HMDB0006293	4.06584e+07	3.45571e+07	3.99344e+07	3.69355e+07	2.68576e+07	3.03076e+07	3.59257e+07	3.2362e+07
D-Erythrose 4-phosphate	C4H9O7P	HMDB0001321	584121	530451	577316	514177	804000	867148	737102	819857
N-phosphocreatinate	C4H10N3O5P	HMDB0062567	121562815	1.20325e+08	1.07502e+08	1.10236e+08	3.03286e+08	2.86612e+08	2.36703e+08	2.55861e+08
Xanthine	C5H4N4O2	HMDB0000292	1.75164e+08	1.028e+08	1.71304e+08	132791891	1.12915e+08	129854462	1.79271e+08	1.63601e+08
(S)-dihydroorotate	C5H6N2O4	HMDB0003349	158292	133825	125709	109998	678127	447612	463783	452304
7,9-dihydro-1H-purine-2688(3H)-trione	C5H4N4O3	HMDB0000289	2.01304e+07	1.52089e+07	2.07286e+07	1.69249e+07	1.53452e+07	1.68991e+07	2.34059e+07	1.9084e+07
Ureidosuccinic acid	C5H8N2O5	HMDB0000828	551367	530557	373049	453933	2.86694e+06	2.86416e+06	2.15085e+06	2.49927e+06
5-Phospho-beta-D-ribosylamine	C5H12NO7P	HMDB0001128	8.07665e+06	8.07807e+06	9.94212e+06	9.07938e+06	6.25505e+06	6.23743e+06	6.81164e+06	6.07068e+06
D-Leucic acid	C6H12O3	HMDB0000624	4.13045e+06	3.14684e+06	4.20329e+06	3.45617e+06	3.45369e+06	3.97391e+06	4.40445e+06	3.99722e+06
4-Nitrophenol	C6H5NO3	HMDB0001232	712785	671224	723601	587376	734336	391793	398246	282464
2-methylglutaconic acid	C6H8O4	HMDB0002266	3.78499e+07	3.19402e+07	3.72923e+07	3.194e+07	2.54982e+07	2.78581e+07	3.20903e+07	3.06751e+07
lysine	C6H14N2O2	HMDB0000182	1.9633e+08	1.33947e+08	1.95833e+08	1.56798e+08	1.19482e+08	1.28882e+08	182987874	1.52326e+08
arginine	C6H14N4O2	HMDB0000517	6.77795e+08	4.8673e+08	6.69689e+08	5.61706e+08	4.16452e+08	4.51032e+08	6.05396e+08	5.25188e+08
4-Nitrophenyl sulfate	C6H5NO6S	HMDB0006492	16887.5	2354.67	11398.1	18825.4	129374	96766.7	172129	142952
D-Glucosamine 6-phosphate	C6H14NO8P	HMDB0001254	2.02489e+06	1.60255e+06	2.03016e+06	1.60683e+06	1.42358e+06	1.46205e+06	1.52601e+06	1.2792e+06
6-Phosphogluconic acid	C6H13O10P	HMDB01316	802366	594115	803993	704852	1.37093e+06	1.35974e+06	1.4132e+06	1.36865e+06
N-acetyl-L-glutamate	C7H11NO5	HMDB01138	2.398e+06	2.68913e+06	2.22776e+06	2.22094e+06	2.44244e+06	2.4751e+06	2.18138e+06	2.27567e+06
Sedoheptulose 7-phosphate	C7H15O10P	HMDB0001068	1.99662e+06	1.46053e+06	2.24909e+06	1.52526e+06	1.596e+06	1.5734e+06	1.36541e+06	1.42856e+06
4-pyridoxate	C8H9NO4	HMDB00017	3.62641e+06	2.41739e+06	3.71428e+06	2.77233e+06	2.66252e+06	2.51496e+06	3.83023e+06	2.47134e+06
fructoseglycine	C8H15NO7	HMDB60278	8.20701e+06	6.19451e+06	6.9501e+06	7.16984e+06	1.91327e+06	3.73758e+06	3.30962e+06	4.03987e+06
N2-Formyl-N1-(5-phospho-D-ribosyl)glycinamide	C8H15N2O9P	METPA0491	1000	1000	1000	1000	7.34149e+06	4.25524e+06	3.56643e+06	4.40919e+06
nonanoate	C9H18O2	HMDB00847	2.33085e+07	1.63835e+07	5.01721e+07	1.49555e+07	2.49071e+07	3.3258e+07	2.0431e+07	3.95487e+07
(4-hydroxy-3-methoxyphenyl)acetaldehyde	C9H10O3	HMDB05175	863087	791035	827593	597321	913469	923198	1.35901e+06	1.11762e+06
4-hydroperoxy-2-nonenal	C9H16O3	HMDB60287	2.6847e+06	1.9331e+06	2.51184e+06	1.92967e+06	2.42582e+06	2.13559e+06	1.80144e+06	1.89055e+06
(R)-Pantothenate	C9H17NO5	HMDB00210	1.13612e+08	9.45265e+07	1.06619e+08	1.02745e+08	1.1244e+08	1.14368e+08	1.21784e+08	1.12392e+08
carnosine	C9H14N4O3	HMDB00033	1.81166e+07	1.7048e+07	1.7683e+07	1.57057e+07	1.36662e+07	1.45133e+07	1.55849e+07	1.47681e+07
Arasc	C9H13N3O4S	HMDB0248564	1.98274e+06	1.86643e+06	1.76804e+06	1.50382e+06	751603	864999	832591	711804
N-Acetyl-serylaspartic acid	C9H14N2O7	HMDB0062501	664254	716101	607619	526418	1.1e+06	1.0802e+06	893815	877042
3-Deoxy-D-glycero-D-galacto-2-nonulosonic acid	C9H16O9	HMDB00425	3.41884e+06	3.74233e+06	3.77978e+06	3.47305e+06	4.40298e+06	4.05942e+06	3.65537e+06	3.85766e+06
trans-4,5-epoxy-2(E)-decenal	C10H16O2	HMDB0013105	1.41445e+06	921878	1.41563e+06	1.02641e+06	279954	261411	329860	148125
caprate	C10H20O2	HMDB00511	1.05654e+07	8.15621e+06	1.19149e+07	7.80449e+06	9.23823e+06	1.01159e+07	9.80681e+06	1.05367e+07
w-hydroxydecanoicacid	C10H20O3	HMDB02203	2.9685e+06	2.1765e+06	3.28177e+06	2.27803e+06	1.70474e+06	1.28692e+06	1.62869e+06	1.21363e+06
kynurenate	C10H7NO3	HMDB00715	1.55269e+06	1.16934e+06	1.58007e+06	1.29839e+06	1.4512e+06	1.49083e+06	2.02197e+06	1.8268e+06
N(omega)-(L-Arginino)succinate	C10H18N4O6	HMDB00052	1.24687e+06	1.06593e+06	1.04634e+06	1.00813e+06	4.71538e+06	4.4851e+06	4.59327e+06	4.31497e+06
L-tryptophan	C11H12N2O2	HMDB00929	1.73519e+08	1.19068e+08	1.78112e+08	1.43252e+08	9.47209e+07	101507263	1.42586e+08	1.18434e+08
5-Methoxyindoleacetate	C11H11NO3	HMDB04096	2.74584e+06	1.66197e+06	2.80409e+06	1.93876e+06	2.28036e+06	1.88932e+06	2.77929e+06	2.09065e+06
laurate	C12H24O2	HMDB00638	1.63159e+07	1.35307e+07	1.87765e+07	1.25752e+07	1.60993e+07	1.76212e+07	1.57024e+07	1.90628e+07
Dodecanedioic acid	C12H22O4	HMDB00623	3.58688e+06	2.53821e+06	3.4233e+06	2.74179e+06	6.22049e+06	5.41199e+06	7.86971e+06	6.73724e+06
tetradecenoate (n-C14:1)	C14H26O2	HMDB0000499	908803	719347	1.05227e+06	787723	729362	641812	807453	628691
myristate	C14H28O2	HMDB00806	4.99231e+07	4.20979e+07	5.07394e+07	4.48514e+07	4.1953e+07	4.60323e+07	4.72816e+07	4.62191e+07
6(S)-hydroxy-tetradeca-2E4E8Z-trienoate/6(R)-hydroxy-tetradeca-2E4E8Z-trienoate	C14H22O3	HMDB0038256	735267	587923	831886	634333	451191	290764	367424	236003
3(S)6(R)-dihydroxy-tetradec-8Z-enoate/3(S)6(S)-dihydroxy-tetradec-8Z-enoate	C14H26O4	HMDB0000872	4.3975e+06	3.17595e+06	4.85911e+06	3.33189e+06	8.8526e+06	9.37252e+06	1.37589e+07	1.16527e+07
pentadecanoate	C15H30O2	HMDB00826	8.28268e+06	6.51261e+06	8.58136e+06	7.14106e+06	5.28922e+06	6.6889e+06	6.77638e+06	6.39315e+06
palmitoleate	C16H30O2	HMDB03229	1.3069e+07	8.15968e+06	1.32003e+07	9.23056e+06	7.30329e+06	7.11031e+06	1.10749e+07	8.45719e+06
palmitate	C16H32O2	HMDB00220	224872815	1.73964e+08	2.0006e+08	1.84225e+08	1.61378e+08	1.74702e+08	2.03264e+08	1.79114e+08
omega hydroxy hexadecanoate (n-C16:0)	C16H32O3	HMDB06294	1.90353e+06	1.59862e+06	2.70921e+06	1.57813e+06	2.71151e+06	2.1963e+06	2.78084e+06	2.32764e+06
Hexadecanedioic acid	C16H30O4	HMDB00672	405282	367782	908600	347447	1.43045e+06	483686	430543	410190
margarate	C17H34O2	HMDB02259	8.54411e+06	6.37798e+06	7.887e+06	7.40435e+06	4.182e+06	6.48652e+06	7.02621e+06	5.85295e+06
stearate	C18H36O2	HMDB00827	9.26139e+07	7.75166e+07	8.5651e+07	8.61303e+07	6.89527e+07	8.69561e+07	1.02047e+08	8.52766e+07
8,11,14-Eicosatrienoic acid (DGLA)	C20H34O2	HMDB02925	5.71292e+06	3.39599e+06	5.25041e+06	3.6141e+06	2.70775e+06	2.71556e+06	3.98841e+06	3.21467e+06
Eicosenoic acid	C20H38O2	HMDB02231	1.74635e+06	1.25049e+06	1.68838e+06	1.20636e+06	2.36383e+06	2.57047e+06	3.38759e+06	2.66561e+06
15(S)-Hydroxyeicosatrienoic acid	C20H34O3	HMDB05045	196213	108296	164193	142938	385394	303907	512998	386877
fructoselysine 3-phosphate	C12H25N2O10P	NA	5.23542e+06	4.62334e+06	4.62979e+06	4.36491e+06	9.10016e+06	8.11371e+06	7.92453e+06	8.27182e+06
UDP-D-glucuronate	C15H22N2O18P2	HMDB00935	1.67373e+07	1.62602e+07	1.63443e+07	2.01199e+07	2.73509e+07	2.01762e+07	2.75689e+07	3.08567e+07
GDP-D-mannose	C16H25N5O16P2	HMDB01163	584181	538931	576542	566836	1.81886e+06	1.47408e+06	1.60179e+06	1.89779e+06
NADH	C21H29N7O14P2	HMDB01487	126048	90653.1	1000	129717	1.37461e+06	1.47215e+06	1.09045e+06	1.40958e+06
glycochenodeoxycholate	C26H43NO5	HMDB00637	1.48283e+06	1.04282e+06	1.59902e+06	1.19185e+06	1.08513e+06	1.16167e+06	1.75788e+06	1.53639e+06
taurolithocholate	C26H45NO5S	HMDB00722	513876	289031	510802	356033	405129	295457	528092	360998
C4H6O3(3)	C4H6O3	HMDB0000060	4.84206e+07	4.23011e+07	4.72408e+07	4.36706e+07	3.7601e+07	4.14956e+07	4.48991e+07	4.21329e+07
itaconate/Mesaconate	C5H6O4	HMDB02092	7.46258e+06	5.84524e+06	7.08888e+06	5.74741e+06	7.9884e+06	7.98307e+06	8.34565e+06	8.43825e+06
L-4-hydroxyglutamate semialdehyde	C5H9NO4	HMDB06556	7.27897e+08	6.12802e+08	7.06277e+08	6.2889e+08	648272110	6.45738e+08	7.15435e+08	6.68851e+08
C5H10O5(6)	C5H10O5	HMDB0000283	1.05465e+07	8.42391e+06	9.92939e+06	8.72718e+06	7.14316e+06	7.31541e+06	8.09842e+06	8.2139e+06
L-arabinitol/xylitol/D-ribitol	C5H12O5	HMDB0001851	2.39469e+07	2.23323e+07	2.47167e+07	2.30188e+07	2.24132e+07	2.30768e+07	2.64386e+07	2.44672e+07
L-xylonate/L-lyxonate	C5H10O6	HMDB60256	5.91148e+07	4.82814e+07	6.01281e+07	4.99035e+07	4.12462e+07	4.74516e+07	5.65319e+07	5.13244e+07
ribose-phosphate	C5H11O8P	HMDB01548	4.2907e+06	4.84161e+06	3.92401e+06	3.66678e+06	8.37112e+06	7.32926e+06	6.35117e+06	6.33827e+06
3-methyl-2-oxopentanoate/4-methyl-2-oxopentanoate(ketoleucine)	C6H10O3	HMDB00491	5.90464e+08	4.20845e+08	6.06751e+08	4.60396e+08	8.14427e+08	8.25981e+08	1171179144	9.79086e+08
L-fucose/L-Fuculose	C6H12O5	HMDB00174	8.59631e+06	1.64388e+07	1.28052e+07	1.73902e+07	480655	1.6769e+06	3.00716e+06	3.83088e+06
N-Formimidoyl-L-glutamate	C6H10N2O4	HMDB00854	1.63207e+06	1.16578e+06	1.66494e+06	1.44265e+06	2.06835e+06	1.95658e+06	2.40153e+06	1.93897e+06
N-acetyl-L-aspartate/2-Amino-3-oxoadipate	C6H9NO5	HMDB00812	6.75651e+07	5.34258e+07	5.84537e+07	4.65151e+07	1.05862e+08	1.03771e+08	9.76115e+07	1.00203e+08
C6H12O6(5)	C6H12O6	HMDB0000122	4.34546e+08	3.37488e+08	4.129e+08	3.64222e+08	4.12675e+08	4.07008e+08	4.89139e+08	4.48181e+08
L-Iditol/D-glucitol/galactitol	C6H14O6	HMDB0011632	1457805640	3012840669	2126553876	3286081083	1.16797e+08	3.05082e+08	5.40207e+08	7.17523e+08
3-dehydro-L-gulonate/D-glucuronate/L-iduronate	C6H10O7	HMDB06334	4.90267e+06	3.22887e+06	4.14466e+06	2.98496e+06	3.79537e+06	4.10166e+06	4.91984e+06	4.31888e+06
Methylisocitric acid/2-methylcitrate	C7H10O7	HMDB06471	2.83002e+06	2.32939e+06	2.93454e+06	2.5023e+06	2.64014e+06	2.93011e+06	3.43249e+06	2.92872e+06
phenylacetate/(4-hydroxyphenyl)acetaldehyde	C8H8O2	HMDB00209	1.93823e+06	1.54016e+06	1.9036e+06	1.68054e+06	2.11525e+06	1.60341e+06	1.475e+06	1.29133e+06
4-Hydroxyphenylacetate/2-Hydroxyphenylacetate/3,4-Dihydroxyphenylacetaldehyde	C8H8O3	HMDB00020	2.72839e+06	1.81018e+06	1.90776e+06	1.67294e+06	2.13469e+06	1.76142e+06	1.46769e+06	1.36966e+06
N-formylanthranilate/noradrenochrome	C8H7NO3	HMDB04089	1.49867e+06	1.10323e+06	1.42851e+06	1.23078e+06	1.19212e+06	1.15481e+06	1.49679e+06	1.08025e+06
4-hydroxy-2-nonenal/3,4-epoxynonanal	C9H16O2	HMDB04362	1.52663e+06	1.37452e+06	1.59167e+06	1.34552e+06	1.20964e+06	1.64412e+06	1.36111e+06	1.33262e+06
adrenochrome/N-benzoylglycinate	C9H9NO3	HMDB12884	1.43951e+08	1.05725e+08	148017178	1.20038e+08	1.09332e+08	1.15359e+08	1.6114e+08	1.47781e+08
4(R)-hydroxy-dodec-6Z-enoate/4(S)-hydroxy-dodec-6Z-enoate	C12H22O3	HMDB0010727	2.5303e+06	1.75799e+06	3.15789e+06	1.84928e+06	1.90023e+06	973638	1.13727e+06	982873
C14H24O3(4)	C14H24O3	HMDB0340801	1.08644e+06	749781	1.11751e+06	843017	316524	161886	305253	152702
C16H26O3(4)	C16H26O3	HMDB0060055	475443	390543	646315	455990	632489	411251	513172	354763
linoleic acid/linoelaidic acid (all trans C18:2)/octadecadienoate (n-C18:2)	C18H32O2	HMDB00673	1.9611e+07	1.20459e+07	1.94346e+07	1.35319e+07	8.35553e+06	8.29975e+06	1.32662e+07	1.05048e+07
oleic acid/elaidate/trans-vaccenate	C18H34O2	HMDB00207	9.58943e+07	6.35998e+07	9.45014e+07	6.74951e+07	4.54666e+07	4.64593e+07	6.89347e+07	5.53251e+07
9(10)-EpOME/12(13)-EpOME	C18H32O3	HMDB04701	573938	215094	330455	204904	664552	621293	771111	691239
9,10-hydroxyoctadec-12(Z)-enoate/12,13-hydroxyoctadec-9(Z)-enoate	C18H34O4	HMDB04704	530888	481792	847277	433082	975455	614890	541103	647730
C20H30O2(4)	C20H30O2	HMDB0001999	7.94371e+06	4.53481e+06	5.94338e+06	4.70193e+06	3.89089e+06	3.71012e+06	5.09409e+06	3.93754e+06
arachidonic acid	C20H32O2	HMDB01043	2.34194e+07	1.51054e+07	2.28594e+07	1.59943e+07	1.2775e+07	1.32624e+07	2.0207e+07	1.56601e+07
C20H32O3(12)	C20H32O3	HMDB0003876	966750	618784	942160	762386	827090	801913	1.10602e+06	819846
docosahexaenoate(DHA)	C22H32O2	HMDB02183	2.83685e+07	1.94494e+07	2.80744e+07	2.13065e+07	1.6865e+07	1.70416e+07	2.55249e+07	2.00955e+07
clupanodonic acid/docosa-4,7,10,13,16-pentaenoic acid	C22H34O2	HMDB06528	4.89874e+06	3.13164e+06	4.51081e+06	2.9953e+06	2.94189e+06	2.94458e+06	4.39673e+06	3.50818e+06
UDP-D-glucose/UDP-D-galactose	C15H24N2O17P2	HMDB00286	8.38069e+06	7.71676e+06	7.73159e+06	7.16523e+06	2.0648e+07	1.90643e+07	1.79892e+07	1.92e+07
ADP-mannose/GDP-L-fucose/ADP alpha-D-glucoside	C16H25N5O15P2	HMDB06369	391348	420646	276668	418153	635185	474095	602151	509857
UDP-N-acetyl-alpha-D-glucosamine/UDP-N-acetyl-alpha-D-galactosamine	C17H27N3O17P2	HMDB00290	4.14949e+08	378775269	3.59047e+08	3.51435e+08	1.30286e+08	1.1821e+08	1.09884e+08	1.19632e+08
Taurodeoxycholic acid/taurochenodeoxycholate	C26H45NO6S	HMDB00896	4.03354e+06	2.73027e+06	4.03357e+06	3.03525e+06	2.99353e+06	2.93023e+06	4.23359e+06	3.50535e+06
L-isoleucine/L-leucine	C6H13NO2	HMDB00172	2940370805	2206881482	2981230835	2475561991	2061914073	2171416665	2863281633	2507818600
thiosulfate	H2O3S2	HMDB00257	7.73974e+06	5.96281e+06	9.54774e+06	8.37928e+06	7.99788e+06	6.95088e+06	1.2822e+07	1.36724e+07
Diphosphate	H4O7P2	HMDB00250	2.2179e+08	1.58119e+08	2.33424e+08	1.89582e+08	1.52504e+08	1.76986e+08	2.45664e+08	214878577
D-Glucuronate 1-phosphate	C6H11O10P	HMDB03976	183994	128851	207389	261146	754479	579994	493086	534764
L-glutamate	C5H9NO4	HMDB00148	710070565	5.98027e+08	6.91517e+08	614155934	6.29973e+08	626850368	6.96947e+08	6.5098e+08
myo-inositol	C6H12O6	HMDB00211	424609358	3.27413e+08	4.02595e+08	3.55311e+08	4.01715e+08	3.97007e+08	4.78043e+08	4.38739e+08
uracil	C4H4N2O2	HMDB00300	2.93139e+07	2.21457e+07	2.96099e+07	2.42854e+07	2.89186e+07	2.93213e+07	3.99611e+07	35143041
aspartate	C4H7NO4	HMDB00191	2.66685e+08	2.12967e+08	2.63555e+08	2.26431e+08	2.41608e+08	2.51426e+08	2.87192e+08	2.62116e+08
S-Adenosyl-L-homocysteine	C14H20N6O5S	HMDB00939	182538	110612	115141	196335	283377	442507	456786	535610
Hypoxanthine	C5H4N4O	HMDB00157	8.50124e+07	6.55662e+07	8.37424e+07	7.7587e+07	7.09725e+06	8.66468e+06	8.17707e+06	9.0259e+06
5-Amino-1-(5-Phospho-D-ribosyl)imidazole-4-carboxamide	C9H15N4O8P	HMDB01517	2.43747e+06	1.78208e+06	2.52992e+06	1.96999e+06	2.08102e+06	2.03937e+06	3.31675e+06	2.56375e+06
GMP	C10H14N5O8P	HMDB01397	531262	541819	386204	450954	677314	772036	585997	611597
GDP	C10H15N5O11P2	HMDB01201	255137	237387	190491	258474	593042	545400	509388	645646
GTP	C10H16N5O14P3	HMDB01273	777651	993199	950921	1.08273e+06	3.06902e+06	2.65204e+06	2.51443e+06	2.975e+06
AMP	C10H14N5O7P	HMDB00045	3.81434e+06	4.41918e+06	3.2006e+06	3.72293e+06	4.58587e+06	5.78215e+06	4.29956e+06	4.79317e+06
ADP	C10H15N5O10P2	HMDB01341	4.45601e+06	4.33975e+06	4.52954e+06	4.11706e+06	9.10791e+06	9.0876e+06	8.25224e+06	9.52554e+06
ATP	C10H16N5O13P3	HMDB00538	13737363	1.47622e+07	1.44287e+07	1.59492e+07	4.57552e+07	3.97721e+07	3.91654e+07	4.87231e+07
orotate	C5H4N2O4	HMDB00226	1.37688e+06	2.7233e+06	1.08321e+06	1.92211e+06	4.10662e+06	3.56935e+06	1.64125e+06	2.68571e+06
CTP	C9H16N3O14P3	HMDB00082	477742	645977	447421	641098	2.01056e+06	1.94233e+06	1.97769e+06	2.39402e+06
UMP	C9H13N2O9P	HMDB00288	4.28485e+06	4.28593e+06	4.03104e+06	4.00515e+06	5.71865e+06	5.52979e+06	4.6282e+06	5.53674e+06
UDP	C9H14N2O12P2	HMDB00295	4.5495e+06	4.45118e+06	4.52129e+06	4.98437e+06	6.69979e+06	5.51164e+06	6.6128e+06	7.31335e+06
UTP	C9H15N2O15P3	HMDB00285	4.4993e+06	4.54596e+06	4.83645e+06	5.0006e+06	1.80178e+07	1.61388e+07	1.58725e+07	2.02192e+07
alpha-D-glucose	C6H12O6	HMDB03345	393539022	316802178	3.75193e+08	3.33656e+08	2.62389e+08	2.91842e+08	3.23887e+08	304897288
G6P/F6P	C6H13O9P	HMDB01401	2.43291e+07	1.79256e+07	2.41625e+07	1.85922e+07	2.51019e+07	2.66469e+07	2.40464e+07	2.5042e+07
beta-D-Fructose 1,6-bisphosphate	C6H14O12P2	HMDB60444	1.76523e+07	1.51313e+07	1.84123e+07	1.67782e+07	2.49051e+07	2.16642e+07	2.32506e+07	2.34116e+07
Dihydroxyacetone phosphate	C3H7O6P	HMDB01473	1.53082e+07	1.41246e+07	1.52307e+07	12852101	1.67585e+07	1.55077e+07	1.30694e+07	1.31204e+07
D-Glycerate 3-phosphate/D-Glycerate 2-phosphate	C3H7O7P	HMDB00807	7.07845e+06	6.68604e+06	7.03755e+06	6.30977e+06	1.05705e+07	8.85328e+06	8.96158e+06	9.07128e+06
Phosphoenolpyruvate	C3H5O6P	HMDB00263	3.00567e+06	2.96142e+06	2.88115e+06	2.81036e+06	4.32947e+06	4.02287e+06	3.99639e+06	4.08973e+06
pyruvate	C3H4O3	HMDB00243	1.59688e+08	1.01119e+08	1.86595e+08	1.18877e+08	2.52632e+08	2.75466e+08	3.89546e+08	2.81761e+08
lactate	C3H6O3	HMDB00190	17618018873	12184582925	17841997108	14641225815	19256801979	20165543982	25493152689	22777354525
citrate/isocitrate	C6H8O7	HMDB00094	1439052143	1329230002	1402633577	1308616787	1585562734	1549461430	1588624447	1633054122
cis-aconitate	C6H6O6	HMDB00072	1.2424e+07	1.08573e+07	1.1808e+07	1.03185e+07	1.4365e+07	1.38589e+07	1.46124e+07	1.49834e+07
2-oxoglutarate(2-)	C5H6O5	HMDB00208	3.89415e+07	3.72056e+07	3.96195e+07	3.88607e+07	5.58641e+07	5.50379e+07	4.79134e+07	4.84627e+07
succinate(2-)	C4H6O4	HMDB00254	2.26466e+08	1.71336e+08	2.27785e+08	1.9483e+08	1.9246e+08	2.00385e+08	2.72579e+08	2.37876e+08
fumarate	C4H4O4	HMDB00134	2.23357e+07	1.72121e+07	2.1931e+07	1.80954e+07	4.28629e+07	4.34502e+07	4.67878e+07	4.54038e+07
malate(2-)	C4H6O5	HMDB00156	2.09608e+08	1.63998e+08	2.2548e+08	1.69666e+08	4.39318e+08	442237451	5.13672e+08	4.73078e+08
2-Hydroxyglutarate	C5H8O5	HMDB00694	1.72095e+07	1.25887e+07	1.62134e+07	1.29684e+07	1.66045e+07	1.73563e+07	1.98745e+07	1.89269e+07
Valine	C5H11NO2	HMDB00883	148030844	1.039e+08	1.56777e+08	124895628	9.00926e+07	9.619e+07	139468000	1.1518e+08
Propionic acid	C3H6O2	HMDB00237	1.59425e+07	1.84853e+07	1.52271e+07	1.74157e+07	1.75614e+07	1.7591e+07	1.49214e+07	1.70289e+07
N-Methylethanolamine phosphate	C3H10NO4P	HMDB0060173	8.57338e+06	8.22065e+06	7.72975e+06	7.28697e+06	1.01643e+07	9.90205e+06	9.16654e+06	9.5767e+06
creatinine	C4H7N3O	HMDB00562	1763419294	1505040496	1776923802	1652133386	1456439410	1500489184	1784728173	1704147567
creatine	C4H9N3O2	HMDB00064	1957465224	1880977639	2004949344	1841953140	2489038193	2493463055	2694008062	2614126004
Phosphodimethylethanolamine	C4H12NO4P	HMDB60244	4.16238e+06	3.71124e+06	3.94638e+06	3.59268e+06	1.8323e+07	1.86439e+07	1.77082e+07	1.80994e+07
5,6-dihydrothymine	C5H8N2O2	HMDB00079	3.23745e+07	2.83155e+07	3.29811e+07	3.06769e+07	2.90859e+07	3.14939e+07	3.66724e+07	3.40757e+07
2-deoxy-D-ribose	C5H10O4	HMDB03224	2.572e+06	2.01836e+06	2.43129e+06	1.99329e+06	3.83207e+06	3.47735e+06	3.79766e+06	3.75939e+06
2-keto-4-methylthiobutyrate	C5H8O3S	HMDB01553	5.08125e+06	3.88119e+06	5.1781e+06	4.34351e+06	4.28497e+06	4.69232e+06	6.03563e+06	5.28574e+06
choline phosphate	C5H14NO4P	HMDB01565	7.77503e+08	7.05517e+08	7.15841e+08	6.70229e+08	3780500519	3770520739	3560457182	3705653600
Nicotinamide	C6H6N2O	HMDB01406	6.48841e+07	5.33122e+07	6.53389e+07	5.86082e+07	5.05452e+07	4.72771e+07	5.61223e+07	4.31676e+07
citr_L[e]	C6H13N3O3	HMDB0000904	27582639	2.21199e+07	2.97828e+07	2.48509e+07	1.75178e+07	1.91008e+07	2.61763e+07	2.27933e+07
benzoate	C7H6O2	HMDB01870	5.46918e+06	3.58106e+06	6.1568e+06	4.39845e+06	3.50063e+06	3.82313e+06	6.46218e+06	5.06985e+06
1-methylnicotinamide	C7H8N2O	HMDB00699	2.75118e+06	2.53272e+06	2.44604e+06	2.3946e+06	985065	934029	947279	1.08649e+06
N(2)-acetyl-L-ornithine	C7H14N2O3	HMDB03357	8.73613e+06	6.92209e+06	8.33905e+06	7.68246e+06	6.44223e+06	6.75773e+06	9.32467e+06	8.10546e+06
dopaminochrome	C8H7NO2	HMDB0004058	2.83249e+06	2.47397e+06	3.16907e+06	2.81698e+06	2.71513e+06	3.62725e+06	7.35262e+06	5.09473e+06
Pyridoxal	C8H9NO3	HMDB01545	6.84002e+06	5.6455e+06	7.18678e+06	6.68644e+06	6.14932e+06	8.85484e+06	1.63752e+07	1.11488e+07
sn-Glycero-3-phosphocholine	C8H20NO6P	HMDB00086	2394884527	2334178064	2358153890	2102505866	2824983747	2608150241	2740988497	2582966552
coumarin	C9H6O2	HMDB01218	2.70094e+06	1.9074e+06	2.82687e+06	2.29006e+06	1.84478e+06	1.88742e+06	2.95664e+06	2.68159e+06
N6N6N6-Trimethyl-L-lysine	C9H20N2O2	HMDB01325	7.31733e+07	5.4112e+07	7.26921e+07	6.09285e+07	7.32374e+07	7.33197e+07	9.6388e+07	8.95849e+07
L-Alanyl-L-leucine	C9H18N2O3	HMDB28691	2.38946e+06	1.80698e+06	2.31916e+06	1.96918e+06	2.2635e+06	2.42601e+06	3.09987e+06	2.71668e+06
3-Hydroxy-N6N6N6-trimethyl-L-lysine	C9H20N2O3	HMDB01422	3.50705e+06	3.21951e+06	3.29581e+06	3.1616e+06	2.20017e+06	2.18628e+06	2.39011e+06	2.41414e+06
naphthalene	C10H8	HMDB29751	311144	270706	1.48925e+06	298260	2.63765e+06	208206	84656.7	196784
5-Hydroxyindoleacetate	C10H9NO3	HMDB00763	2.76334e+06	1.55535e+06	2.6097e+06	1.8338e+06	3.85434e+06	4.12824e+06	6.85622e+06	5.36964e+06
glutathione	C10H17N3O6S	HMDB00125	1.87657e+07	2.632e+07	1.33412e+07	1.90424e+07	8.41392e+07	9.35842e+07	3.37326e+07	4.2312e+07
beta-carboline	C11H8N2	HMDB12897	1.74382e+06	1.18064e+06	1.90731e+06	1.43981e+06	1.57258e+06	1.07161e+06	1.20064e+06	1.17692e+06
5-methoxytryptophol	C11H13NO2	HMDB01896	2.30707e+06	1.90206e+06	3.21105e+06	1.97008e+06	2.34299e+06	2.00069e+06	2.58192e+06	1.61897e+06
5-Methylthioadenosine	C11H15N5O3S	HMDB01173	3.27831e+06	3.37875e+06	3.15478e+06	3.90785e+06	3.3716e+06	4.34811e+06	3.41218e+06	3.19323e+06
S-(2-Methylpropanoyl)-dihydrolipoamide	C12H23NO2S2	HMDB06868	3.96667e+07	2.90116e+07	4.04628e+07	3.68459e+07	2.07214e+07	2.65635e+07	4.47255e+07	3.68736e+07
CMP-2-aminoethylphosphonate	C11H20N4O10P2	HMDB60067	1000	68327.5	51765.4	48537.5	416110	445823	432299	400290
CDP-ethanolamine	C11H20N4O11P2	HMDB01564	1.29776e+06	1.31261e+06	1.05651e+06	1.07341e+06	1.33521e+06	1.21086e+06	1.1542e+06	1.10949e+06
CDPcholine	C14H26N4O11P2	HMDB01413	342466	320752	304692	371686	327243	450556	297840	346509
GSSG	C20H32N6O12S2	HMDB03337	2.01783e+07	2.07942e+07	1.74721e+07	1.69526e+07	4.14119e+07	3.7682e+07	3.81416e+07	4.59469e+07
CMP-N-acetyl-beta-neuraminate	C20H31N4O16P	HMDB0001176	1.68872e+06	1.52463e+06	1.49896e+06	1.28567e+06	3.57893e+06	3.04283e+06	2.82852e+06	4.15241e+06
NAD+	C21H27N7O14P2	HMDB00902	1.59003e+07	1.55281e+07	1.35322e+07	1.45813e+07	2.44464e+07	2.29395e+07	2.05734e+07	2.09565e+07
NADP+	C21H28N7O17P3	HMDB00217	236360	156373	128914	194596	479821	335953	504289	545421
bilirubin	C33H36N4O6	HMDB00054	17257.4	6025.82	10095.7	13295.5	58297.5	72022.6	66111.9	54123.8
C4H9NO2(4)	C4H9NO2	HMDB0000092	4.9611e+06	4.96909e+06	4.54489e+06	4.0742e+06	6.09718e+06	5.5647e+06	5.1479e+06	5.79885e+06
Ureidopropionic acid/Glycyl-glycine	C4H8N2O3	HMDB00026	4.11544e+08	350309587	417140726	3.64586e+08	6.36106e+08	6.2266e+08	6.71205e+08	6.34364e+08
Ornithine	C5H12N2O2	HMDB00214	5.59896e+07	4.49438e+07	5.4311e+07	4.79235e+07	1.67373e+08	1.60649e+08	2.05886e+08	1.86057e+08
C6H11NO3(4)	C6H11NO3	HMDB0000730	3.98043e+06	4.35193e+06	4.26095e+06	4.61382e+06	3.61615e+06	3.76614e+06	4.12716e+06	4.24277e+06
(R)-mevalonate	C6H12O4	HMDB59629	4.69633e+06	3.70106e+06	4.45716e+06	4.13113e+06	57660.3	37106.8	118701	95789.9
acetylcholine/4-(trimethylammonio)butanoate	C7H15NO2	HMDB00895	5.0946e+07	4.75875e+07	4.91175e+07	4.41412e+07	4.99061e+07	4.59561e+07	4.76765e+07	4.58365e+07
isoputreanine/putreanine	C7H16N2O2	HMDB06009	2.44228e+07	2.28861e+07	2.41651e+07	2.27995e+07	2.37761e+07	2.36977e+07	26729195	2.66523e+07
Glycylproline/L-Prolinylglycine	C7H12N2O3	HMDB00721	815818	741511	879139	648810	1.63539e+06	1.56508e+06	1.38897e+06	1.42829e+06
Pyridoxine/Norepinephrine-1	C8H11NO3	HMDB00239	195238189	1.46153e+08	1.90157e+08	1.67429e+08	1.122e+08	1.37175e+08	2.30984e+08	1.71568e+08
Glycylleucine	C8H16N2O3	HMDB00759	978380	838878	841892	975803	1.26104e+06	1.14618e+06	1.50209e+06	1.27116e+06
C9H8O3(3)	C9H8O3	HMDB0000001	2.29005e+07	1.54738e+07	2.4421e+07	1.84003e+07	1.49167e+07	1.66217e+07	2.51595e+07	2.00997e+07
(-)-Salsolinol/NN-dimethyldopaminequinone-1	C10H13NO2	HMDB42012	1.01437e+08	6.39338e+07	9.8607e+07	7.59476e+07	2.62549e+07	2.05153e+07	2.40675e+07	2.03997e+07
L-kynurenine/Formyl-5-hydroxykynurenamine	C10H12N2O3	HMDB00684	2.05076e+07	1.16778e+07	2.04268e+07	1.42158e+07	2.88402e+07	3.20166e+07	4.99404e+07	3.92535e+07
C20H28O2(7)	C20H28O2	HMDB0000010	670914	364071	481584	429207	648177	211561	451431	163789
5-guanidino-2-oxopentanoic acid	C6H11N3O3	HMDB04225	8.40227e+07	8.74299e+07	9.08196e+07	9.01217e+07	4.41116e+07	5.01108e+07	5.61018e+07	5.40202e+07
phenylacetaldehyde	C8H8O	HMDB06236	378997	243818	364858	259255	243884	221271	371627	307875
L-serine	C3H7NO3	HMDB00187	1.80169e+08	1.53733e+08	1.78532e+08	1.56408e+08	2.42192e+08	2.36099e+08	2.53507e+08	2.40418e+08
Cystine	C6H12N2O4S2	HMDB00192	2.8352e+07	15981775	3.27682e+07	2.31465e+07	1.41712e+06	4.47913e+06	9.0809e+06	2.16934e+06
NN-dimethylglycine	C4H9NO2	HMDB00092	1.51625e+06	1.26418e+06	1.1772e+06	731416	1.16834e+06	1.01069e+06	1.4762e+06	1.49745e+06
L-asparagine	C4H8N2O3	HMDB00168	4.09368e+08	3.48514e+08	4.14776e+08	3.62178e+08	633478114	6.19966e+08	6.69447e+08	6.3216e+08
choline	C5H13NO	HMDB00097	1704968227	1393544953	1744069122	1505392190	7.39963e+08	7.84121e+08	9.7456e+08	9.18931e+08
L-methionine	C5H11NO2S	HMDB00696	2.21152e+08	1.43725e+08	2.12661e+08	1.73324e+08	1.17139e+08	1.23665e+08	1.73364e+08	1.43759e+08
L-phenylalanine	C9H11NO2	HMDB00159	1559287241	1032915481	1545289862	1150545253	9.7148e+08	1088466544	1604837510	1297131488
Riboflavin	C17H20N4O6	HMDB00244	1.41443e+07	7.52355e+06	1.32522e+07	8.15108e+06	8.69354e+06	8.9373e+06	1.57723e+07	1.23185e+07
L-threonine	C4H9NO3	HMDB00167	1.70466e+08	1.43304e+08	1.67534e+08	1.50084e+08	1.76559e+08	1.7479e+08	1.9233e+08	1.79158e+08
glycine betaine	C5H11NO2	HMDB00043	1348106096	1182944174	1077026862	1197344725	1626855177	1581645330	1816867221	1672048280
L-glutamine	C5H10N2O3	HMDB00641	8.10161e+08	6.73658e+08	7.923e+08	6.93884e+08	3.00624e+07	3.89954e+07	5.03041e+07	4.35296e+07
L-tyrosine	C9H11NO3	HMDB00158	1.67054e+08	1.11198e+08	1.72791e+08	1.33052e+08	1.11669e+08	1.20899e+08	1.80907e+08	1.45683e+08
L-alanine	C3H7NO2	HMDB00161	1.13474e+08	101310948	1.16318e+08	1.01631e+08	2.06043e+08	186747912	1.97514e+08	1.86986e+08
L-proline	C5H9NO2	HMDB00162	2.71214e+08	2.5538e+08	2.73513e+08	2.59537e+08	4.26341e+08	3.7736e+08	3.88514e+08	3.68633e+08
Cystathionine	C7H14N2O4S	HMDB00099	4.83004e+06	4.29989e+06	4.99082e+06	4.06759e+06	2.5709e+07	2.26944e+07	2.23928e+07	2.35665e+07
adenosine	C10H13N5O4	HMDB00050	5.34187e+06	1.3408e+07	4.35028e+06	7.15254e+06	2.47488e+06	2.62726e+06	1.69828e+06	1.35468e+06
adenine	C5H5N5	HMDB00034	1.21855e+07	5.47346e+07	9.04318e+06	2.68307e+07	4.53953e+06	6.7598e+06	3.78553e+06	4.33974e+06
Guanine	C5H5N5O	HMDB00132	2.74932e+06	1.00188e+06	2.65116e+06	1.60488e+06	3.20669e+06	3.24976e+06	4.74834e+06	4.05168e+06
cytosine	C4H5N3O	HMDB00630	4.64959e+06	3.02273e+06	4.79148e+06	3.51446e+06	4.11102e+06	3.92326e+06	5.1764e+06	4.80252e+06
thymine/imidazol-4-ylacetate	C5H6N2O2	HMDB00262	5.83939e+06	4.74247e+06	5.7295e+06	4.99422e+06	5.71497e+06	4.40736e+06	3.83873e+06	2.25016e+06
(R)-carnitine	C7H15NO3	HMDB00062	3.63338e+08	3.24269e+08	3.37289e+08	3.15529e+08	3.73326e+08	3.4642e+08	3.92486e+08	3.75548e+08
O-acetylcarnitine	C9H17NO4	HMDB00201	1.23197e+08	1.49439e+08	1.11611e+08	1.26556e+08	1.85133e+08	1.61863e+08	1.20423e+08	1.38787e+08
propionyl-carnitine	C10H19NO4	HMDB00824	7.8519e+07	6.64962e+07	7.15309e+07	6.68437e+07	4.8319e+07	4.44925e+07	5.06938e+07	4.85695e+07
butyryl carnitine	C11H21NO4	HMDB02013	4.27966e+07	3.56684e+07	4.36373e+07	3.72838e+07	1.52154e+08	1.44201e+08	1.44777e+08	1.49527e+08
3-Hydroxybutyrylcarnitine	C11H21NO5	HMDB13127	1.24968e+06	1.45224e+06	1.16095e+06	1.48881e+06	1.58414e+06	1.54349e+06	851886	1.12051e+06
Succinylcarnitine	C11H19NO6	HMDB0061717	2.82988e+06	2.79536e+06	2.8719e+06	3.22999e+06	1.979e+06	2.18867e+06	2.55883e+06	2.41408e+06
tiglyl carnitine	C12H21NO4	HMDB02366	1.46622e+06	1.23581e+06	1.45327e+06	1.15201e+06	1.40774e+06	1.2331e+06	1.41428e+06	1.38603e+06
3-Hydroxyisovalerylcarnitine	C12H23NO5	HMDB0061189	1.13177e+07	1.18595e+07	1.00451e+07	1.14e+07	4.86237e+06	4.59789e+06	2.37575e+06	3.28477e+06
glutaryl carnitine	C12H21NO6	HMDB13130	2.82202e+06	2.72439e+06	2.89656e+06	3.05667e+06	2.13742e+06	2.2733e+06	2.72595e+06	2.42731e+06
octanoyl carnitine/L-Octanoylcarnitine	C15H29NO4	HMDB00791	925442	855413	988181	757326	232925	366741	452154	407936
9-Decenoylcarnitine	C17H31NO4	HMDB0013205	310577	225643	348716	255153	7288.25	17348.1	70428.2	40035.1
decanoyl carnitine	C17H33NO4	HMDB06210	720672	555178	557037	567230	42653.8	64855.5	219632	102122
Pentadecanoylcarnitine	C22H43NO4	HMDB0062517	423639	461116	525242	463030	157516	193078	132637	121705
L-palmitoylcarnitine	C23H45NO4	HMDB00222	5.37595e+06	5.55265e+06	5.49735e+06	4.95264e+06	2.62234e+06	2.6559e+06	2.47667e+06	2.2647e+06
heptadecanoyl carnitine	C24H47NO4	HMDB06210	226200	261650	303181	214824	63300	52737.8	22772.7	7161
stearoylcarnitine	C25H49NO4	HMDB00848	706170	784321	826573	714083	516576	481643	589634	380737
tetradecanoyl carnitine(myristoyl carnitine)	C21H41NO4	HMDB05066	1.89276e+06	1.92594e+06	1.98928e+06	1.83408e+06	1.43822e+06	1.92654e+06	1.59307e+06	1.56637e+06
trans-Hexadec-2-enoyl carnitine	C23H43NO4	HMDB06317	1.31686e+06	1.22584e+06	1.3253e+06	1.15011e+06	923563	856028	757948	628818
Linoleyl carnitine/Linoelaidyl carnitine	C25H45NO4	HMDB0006469	389470	431783	426088	393831	120131	35448.6	42380.6	1000
Elaidic carnitine/Vaccenyl carnitine	C25H47NO4	HMDB06464	2.1345e+06	2.0347e+06	2.25414e+06	1.95151e+06	1.11501e+06	1.11602e+06	1.01325e+06	894797
lauroyl carnitine	C19H37NO4	HMDB02250	878747	739617	939891	793338	191560	246522	227759	128690
1-methylpyrrolinium	C5H9N	HMDB60253	1.77075e+07	1.34628e+07	1.82593e+07	1.52275e+07	1.14349e+07	1.20104e+07	1.64501e+07	1.48354e+07
glycine	C2H5NO2	HMDB00123	3.7525e+07	3.31955e+07	3.77443e+07	3.22662e+07	5.00194e+07	4.58556e+07	5.14127e+07	4.60328e+07
Trimethylamine N-oxide	C3H9NO	HMDB00925	4.08529e+06	3.00272e+06	4.20572e+06	3.46744e+06	3.50205e+06	3.8406e+06	5.16368e+06	4.50582e+06
Methionine sulfoxide	C5H11NO3S	HMDB02005	1.01349e+08	7.78454e+07	102967070	8.55836e+07	8.90937e+07	9.40521e+07	1.25003e+08	1.09544e+08

[truncated: 63 more sheets: Figure 2C, Figure 2E, Figure 2F, Figure 2G, Figure 2H, Figure 3A, Figure 3B, figure 3E, Figure 3F, Figure 4A, Figure 4B, Figure 4C, Figure 4D, Figure 4E, Figure 4F, Figure 4G, Figure 4H, Figure 4I, Figure 4J, Figure 5A …]
